# Supplementary material for: Ultralong Nanowires of Cadmium Phosphate Hydroxide Synthesized Using a Cadmium Oleate Precursor Hydrothermal Method and Sulfidation Conversion to Ultralong CdS Nanowires
Source: Molecules. 2024 Jan 22;29(2):549. doi: 10.3390/molecules29020549 (PMC10818987; doi:10.3390/molecules29020549)
Supplement: Supplementary file 1 [file molecules-29-00549-s001.zip]

Archive with 1 entries (1 files):
- molecules-2806492-supplementary.mp4
